# Supplementary material for: Safety of Levetiracetam in Paediatrics: A Systematic Review
Source: PLoS One. 2016 Mar 1;11(3):e0149686. doi: 10.1371/journal.pone.0149686 (PMC4773020; doi:10.1371/journal.pone.0149686)
Supplement: S1 Appendix — (XLSX) [file pone.0149686.s001.xlsx]

## Sheet: Sheet1
References	18	19	20	21	22	23	25	26	27	28	30	31	33	34	35	36	37
Sample size representative of population	Yes	Yes	Yes	Yes	Unclear	No	Yes	Yes	Unclear	No	Unclear	No	Unclear	Yes	No	Unclear	No
Patients at similar points in course of illness	Yes	Yes	Yes	Yes	Yes	Yes	Yes	Yes	Yes	Yes	Yes	Yes	Yes	Yes	Yes	Yes	Yes
Has selection bias been minimised	Unclear	Yes	Unclear	Unclear	Unclear	Unclear	Yes	Yes	Unclear	Yes	Yes	Unclear	Unclear	Yes	Unclear	Unclear	Yes
Confounding factors identified	Unclear	Unclear	Unclear	Unclear	Unclear	Unclear	Unclear	Unclear	Unclear	Unclear	Unclear	Unclear	Unclear	Unclear	Unclear	Unclear	Unclear
Outcomes assessed objectively	Yes	No	Yes	Yes	Yes	Yes	Yes	No	Yes	Yes	Yes	Yes	Yes	Unclear	Unclear	Yes	Yes
Sufficient follow up	Yes	Yes	Yes	Yes	Unclear	Yes	Yes	No	No	Yes	Yes	Yes	Yes	Yes	Unclear	Yes	Yes
Withrawal outcome stated/analysed	Yes	Yes	Yes	Yes	Yes	Yes	Yes	Yes	Yes	Yes	Yes	Yes	Yes	Yes	Yes	Yes	Yes
Outcomes measured reliably	Yes	Yes	Yes	Yes	Yes	Yes	Yes	No	Yes	Yes	Yes	Yes	Yes	Unclear	Yes	Yes	Yes
Approriate statistics	Yes	Unclear	Yes	Yes	Yes	Unclear	Yes	No	Yes	No	Yes	No	No	Yes	Yes	Yes	NA
